# Supplementary material for: County-Level Life Expectancy Change: A Novel Metric for Monitoring Public Health
Source: Int J Environ Res Public Health. 2022 Aug 27;19(17):10672. doi: 10.3390/ijerph191710672 (PMC9517827; doi:10.3390/ijerph191710672)
Supplement: Supplementary file 1 [file ijerph-19-10672-s001.zip]

Archive with 1 entries (1 files):
- ijerph-1858068-supplementary.pdf
